# Supplementary material for: You Win Some, You Lose Some: Modifying the Molecular Periphery of Nitrofuran-Tagged Diazaspirooctane Reshapes Its Antibacterial Activity Profile
Source: Int J Mol Sci. 2024 Dec 29;26(1):207. doi: 10.3390/ijms26010207 (PMC11720470; doi:10.3390/ijms26010207)
Supplement: Supplementary file 1 [file ijms-26-00207-s001.zip]

Archive with 1 entries (1 files):
- ijms-3370550-supplementary.pdf
